# Supplementary material for: Collision Mechanisms of Particles in the Al–Ti Plasma Plume Induced by Pulsed Laser Ablation
Source: Materials (Basel). 2026 May 6;19(9):1904. doi: 10.3390/ma19091904 (PMC13165270; doi:10.3390/ma19091904)
Supplement: Supplementary file 1 [file materials-19-01904-s001.zip]

Archive with 1 entries (1 files):
- materials-4284894-supplementary.pdf
